# Supplementary material for: Solid-Phase Extraction Embedded Dialysis (SPEED), an Innovative Procedure for the Investigation of Microbial Specialized Metabolites
Source: Mar Drugs. 2021 Jun 26;19(7):371. doi: 10.3390/md19070371 (PMC8304039; doi:10.3390/md19070371)
Supplement: Supplementary file 1 [file marinedrugs-19-00371-s001.zip]

Archive with 1 entries (1 files):
- marinedrugs-1280839-supplementary.pdf
